# Supplementary material for: A telomere-to-telomere genome assembly of koi carp (Cyprinus carpio) using long reads and Hi-C technology
Source: Gigascience. 2025 Aug 29;14:giaf087. doi: 10.1093/gigascience/giaf087 (PMC12395963; doi:10.1093/gigascience/giaf087)
Supplement: giaf087_Supplemental_Files [file giaf087_supplemental_files.zip]

Archive with 2 entries (2 files):
- Revised Supplementary Table.pdf
- Supplementary Figure.pdf
